# Supplementary material for: Correlation between dysbiosis of vaginal microecology and endometriosis: A systematic review and meta-analysis
Source: PLoS One. 2024 Jul 8;19(7):e0306780. doi: 10.1371/journal.pone.0306780 (PMC11230536; doi:10.1371/journal.pone.0306780)
Supplement: S3 File — (ZIP) [file pone.0306780.s004.zip]

Archive with 5 entries (5 files):
- Figure S2 Subgroup analysis of different subjects.eps
- Figure S3 Subgroup analysis of different control groups.eps
- Figure S4 Subgroup analysis of diagnostic methods.eps
- Figure S5 Subgroup analysis of dysbiosis degrees.eps
- Figure S1 Subgroup analysis of study designs.eps
