# Supplementary material for: Correlation between dysbiosis of vaginal microecology and endometriosis: A systematic review and meta-analysis
Source: PLoS One. 2024 Jul 8;19(7):e0306780. doi: 10.1371/journal.pone.0306780 (PMC11230536; doi:10.1371/journal.pone.0306780)
Supplement: S1 Table — (XLSX) [file pone.0306780.s005.xlsx]

## Sheet: Sheet1
ID	First authors	Date of publication	Country	Race	Study design	Report form	Study population	Control population	Sample size	withdraw or loss-up	age	BMI	stage of EMS	baseline	Diagnosis methods	sample type	Lactobacillus	BVAB	BV	OR(95% CI)	adjusted factors
1	Kanoko Akiyama	2019	Japan	Asians	case-control	laparoscopic surgery	endometriosis	fibroids or benign ovarian tumor	30/39	no	33.9 ± 5.7/32.5 ± 6.0	21.33 ± 3.27/20.58 ± 2.89	/	satisfy	16S rRNA gene amplification and sequencing	Cervical mucus	12/20(39.68%/50.32%)	Gardnerella and Prevotella:2/4(10.16%/7.26%)	/	/	/
2	Baris Ata	2019	Turkey	Caucasian	cohort	histologic diagnosis	endometriosis	asymptomatic reproductive aged women	14/14	no	28.5 (26–31.3) vs 27.5 (25.8–30)	23 (21–24.3) vs 21 (20.1–24.2)	III-IV	satisfy	16S rRNA gene amplification and sequencing	Vaginal swabs	12/84.6% vs.11/80.2%	Gardnerella:2(10.5%) vs. 1(7.3%)	/	/	/
3	Xiaopei Chao	2021	China	Asians	cross-sectional	exploratory laparoscopy or pathology	endometriosis/AM with CPPS	without endometriosis/AM and CPPS	37/66	no	39.89±6.24/38.23±7.80	/	/	satisfy	16S rRNA gene amplification and sequencing	posterior fornix	20/47(55.6%/71.5%)	CST IV：16/19(44.4%/28.5%)	/	/	/
4	Allison R. Perrotta	2020	USA and Brazil	White:74.3%/41.7%	cross-sectional	suspected or confirmed endometriosis by imaging (TVUS or MRI) or previous surgery	endometriosis	do not have endometriosisand any inflammatory conditions	35/24(follicular phase:27/18)	group A loss-up 5	34.9(6.8)/35.25(6.9)	24.8(4.5)/24.3(2.7)	I-II: 21 (60%);III-IV: 14 (40%)	satisfy	16S rRNA gene amplification and sequencing	vaginal samples	24/14	CST IV:3/4(11%/22%)	/	/	/
5	Rasheed M. Salah	2013	Egypt	Europa	cohort	physician-diagnosed	endometriosis	asymptomatic fertilewomen	88/382	no	/	/	/	satisfy	modified Spiegel’s criteria	posterior fornix	/	/	17(19.3) vs.59(15.4)	0.70 (0.83-3.47)	/
6	Bryan A. Wee	2017	Australia	White	case–control	physician-diagnosed	endometriosis	without endometriosis	12vs.19	no	/	/	/	satisfy	16S rRNA gene amplification and sequencing	posterior fornix	11 vs.13	CST IV:4/6	/	/	/
7	Weixia Wei	2020	China	Asians	case-control	surgery + pathology	endometriosis	gynecological benign tumor	36/14	no	/	/	I-II: 16; III-IV: 20	satisfy	16S rRNA gene amplification and sequencing	posterior fornix	26 vs.9	Gardnerella:3/0	/	/	/
8	Janet D. Wilson	2002	UK	White	cross-sectional	unclear	endometriosis（with unfertility or fertility）	asymptomatic fertilewomen	56/211	no	/	/	/	satisfy	modified Spiegel’s criteria	vaginal samples	/	/	7(12.5) vs.33 (15.6)	0.77(0.32-1.85)	age,smoking,race
